# Supplementary material for: Genomic selection analysis of morphological and adaptation traits in Chinese indigenous dog breeds
Source: Front Vet Sci. 2023 Sep 15;10:1237780. doi: 10.3389/fvets.2023.1237780 (PMC10540435; doi:10.3389/fvets.2023.1237780)
Supplement: Supplementary file 2 [file Table_2.xlsx]

## Sheet: Sheet1
Supplementary Table 2 The genes identified by selective sweep analysis based on Chinese indigenous dogs’ coat color.
CHR	SNP_POS	Gene_start	Gene_end	Gene	FST value
1	11074423	11074216	11168816	CDH19	0.64
1	17153514	17152676	17256895	ZNF532	0.61
1	26956206	26910535	26993858	SLC2A12	0.56
1	31429982	31417182	31464674	TXLNB	0.6
1	33975631	33967783	34106950	ADGRG6	0.6
1	63747778	63091956	63857512	NKAIN2	0.61
1	85806121	85745782	85806531	C1H9orf85	0.71
2	2300038	2252262	2791459	PARD3	0.66
2	23939280	23680395	24113922	CAMK1D	0.58
2	25071516	25003810	25818264	CELF2	0.6
2	65580185	65512342	65778410	ZNF423	0.6
2	68075275	67993587	68115307	PHC2	0.58
2	69126737	69108822	69148067	KHDRBS1	0.6
2	72565068	72546178	72582706	STX12	0.68
2	76399395	76392492	76410641	LACTBL1	0.59
2	79274784	79182668	79311529	CAPZB	0.76
3	17897805	17866459	18351532	ADGRV1	0.67
3	30315892	30232892	30440046	SV2C	0.6
3	37100464	36852082	37164930	CHRNA7	0.61
3	38430541	38243086	38431491	APBA2	0.6
3	51240132	51131470	51491112	NTRK3	0.65
3	52156779	52151500	52255024	ABHD2	0.66
3	54298471	54278498	54367492	PDE8A	0.66
3	55533202	55358869	55695198	ADAMTSL3	0.69
3	55690957	55680471	55720384	SAXO2	0.66
3	55748261	55720949	55840873	EFL1	0.66
3	56536497	56473485	56575504	IL16	0.81
3	57304273	57300422	57326546	FAH	0.63
3	58345989	58319222	58367087	ACSBG1	0.71
3	58823342	58822405	58823770	BLOC1S4	0.63
3	59120400	59108678	59122112	TADA2B	0.56
3	59526108	59319707	59679071	SORCS2	0.67
3	59773563	59686887	59828924	AFAP1	0.58
4	3759804	3710138	3818232	ERO1B	0.59
4	34534692	34499898	34582481	BMPR1A	0.56
4	53894805	53259332	54178228	SGCD	0.58
4	58907446	58897914	58915573	CDX1	0.6
4	64966304	64777069	65162603	HCN1	0.67
4	65916569	65851130	65930944	FGF10	0.66
4	67678780	67668727	67688509	C4H5orf51	0.61
5	27942754	27863739	28092376	PDGFD	0.61
5	63694982	63694296	63695249	MC1R	0.56
5	66322308	66307852	66334196	MTHFSD	0.57
5	86710423	86402078	86743563	CDH8	0.76
6	42442979	42425590	42450074	PSMA5	0.6
6	61680377	61637855	61779337	ODF2L	0.65
6	61680377	61665120	61705760	CLCA2	0.65
6	63544733	63528376	63587419	SAMD13	0.66
7	20149232	20148593	20224752	FAM163A	0.71
7	71994946	71734325	72001496	EPB41L3	0.73
7	76492677	76477628	76918660	PIEZO2	0.57
8	27806379	27757320	27989319	FRMD6	0.6
8	42312458	41779435	42357362	RAD51B	0.58
8	47269914	47245995	47286650	BBOF1	0.58
8	48212490	48180203	48218430	NEK9	0.59
8	49131233	49101267	49157008	GPATCH2L	0.66
8	50605693	50512342	50666410	ADCK1	0.61
8	62085691	62052747	62086097	DGLUCY	0.6
8	67701949	67622592	67713922	BCL11B	0.57
9	11393562	11133634	11459738	TANC2	0.65
9	15020701	15013449	15034010	SLC16A6	0.58
9	34357224	34355285	34387084	TUBD1	0.61
9	48980959	48975972	49018985	NOTCH1	0.67
9	49106236	49090615	49110763	SNAPC4	0.6
9	49113711	49110913	49120758	CARD9	0.6
9	49982059	49960093	49988263	FAM163B	0.56
9	51604219	51602025	51630139	GTF3C4	0.65
10	5002263	4998538	5134970	FAM19A2	0.66
10	21716578	21708439	21722282	PNPLA3	0.7
10	30885674	30475134	30927758	SYN3	0.58
10	33788781	33555629	33810808	CHST11	0.58
11	47062119	45997900	47115857	LINGO2	0.61
12	5398504	5377430	5423556	PNPLA1	0.66
12	11963780	11944445	11968660	TJAP1	0.58
12	31951845	31336791	32056238	ADGRB3	0.65
12	37383614	37359200	37502342	MYO6	0.62
12	54775041	54581280	54784072	FUT9	0.61
13	6668926	6435368	6796903	ZFPM2	0.72
13	7538430	7220959	7580881	OXR1	0.78
13	8214281	8068920	8312090	ANGPT1	0.87
13	8635847	8610227	8755727	RSPO2	0.96
13	19088171	19033423	19249189	COL14A1	0.6
14	7406892	7347173	7509113	AHCYL2	0.56
15	15992368	15948986	16076804	ERI3	0.59
15	18568319	18558181	18571941	SALL2	0.68
15	19959677	19931037	20937244	NAV3	0.72
15	26592510	26569168	26616564	TSPAN19	0.6
15	29323811	29280423	29350449	TMTC3	0.71
15	29598558	29591068	29671985	KITLG	0.86
15	31843286	31833492	31887699	DCN	0.58
15	43514435	43432464	43525973	HHIP	0.63
15	44728040	44718085	44957787	SLC10A7	0.61
15	46288586	46064489	46382079	ARHGAP10	0.63
15	47528517	47457688	47887818	IQCM	0.61
15	49448587	49373596	49603177	FAM160A1	0.64
16	12746974	12723243	12860851	CNOT4	0.66
16	13177956	13087419	13279648	CALD1	0.66
16	14513224	14487421	14514016	KRBA1	0.64
16	15853678	15841187	15898211	GALNTL5	0.57
16	17557248	17357461	18043547	DPP6	0.68
16	18364294	18358100	18365827	EN2	0.61
16	20492371	19904468	20562585	PTPRN2	0.66
16	21574200	21328491	21921378	PSD3	0.71
16	23861322	23858299	23966181	ANK1	0.61
17	26144284	26129528	26521782	LTBP1	0.58
17	38556654	38549838	38566613	RNF103	0.58
17	56094151	56079739	56190417	TBX15	0.73
18	1711575	1661851	1750987	IKZF1	0.68
18	6384566	6282050	6387687	VOPP1	0.77
18	6680411	6644102	7084159	HECW1	0.72
18	7224091	7218150	7228859	PSMA2	0.78
18	9655138	9051920	9766342	SUGCT	0.6
18	11138251	11132078	11261847	AMPH	0.6
18	12541215	12517124	12609253	LAMB4	0.63
18	12655074	12634640	12700311	LAMB1	0.65
18	12860488	12848149	12869933	CBLL1	0.66
18	12909418	12894347	12941669	SLC26A4	0.62
18	16500656	16275822	16773875	RELN	0.67
18	17024952	17020564	17225103	FBXL13	0.61
19	43088987	42608167	44427492	LRP1B	0.6
19	50833148	50692220	50855061	LYPD6B	0.76
20	1804228	1765650	1880710	MGLL	0.66
20	5590052	5554814	5610417	PLXND1	0.59
20	5715439	5644002	5716702	IFT122	0.61
20	8896690	8894150	9147060	SRGAP3	0.56
20	43002832	42891823	43080987	LARS2	0.66
22	27889527	27695017	28264813	KLF12	0.56
22	43752482	42526426	43873992	GPC5	0.58
22	55577327	55567992	55609210	EFNB2	0.63
22	56733430	56134925	56757072	FAM155A	0.66
23	48489474	48470428	48535861	GPR149	0.59
23	50467247	50389960	50561281	LEKR1	0.6
24	21061245	21026851	21067773	HM13	0.71
24	30446838	29992957	30764469	PTPRT	0.65
24	31773351	31771235	31797155	GDAP1L1	0.6
24	47024956	47024948	47036507	CHRNA4	0.71
25	44056804	43754382	44099497	DIS3L2	0.74
25	45357084	45261092	45357560	TRPM8	0.62
26	1548015	1519489	1744011	RIMBP2	0.82
27	2320787	2319976	2325986	KRT3	0.66
27	23476733	22857661	23855709	SOX5	0.66
27	26646673	26555558	26878624	PDE3A	0.63
28	16355082	16349926	16402213	COL17A1	0.65
28	25131421	25089499	25136879	VWA2	0.61
28	25486588	25260323	25543369	ABLIM1	0.71
28	26466037	25816404	26603302	ATRNL1	0.58
28	27739221	27731709	27809341	SLC18A2	0.6
29	14554273	14443036	14613839	CYP7B1	0.72
29	16997277	16914623	17243875	CPA6	0.76
29	18838515	18709406	18885248	SULF1	0.61
29	19403495	19253849	19471640	NCOA2	0.71
29	21715203	21710640	21737007	SBSPON	0.74
31	10340204	9415390	11047710	ROBO2	0.6
32	2707116	2558442	2993199	FRAS1	0.7
32	4235279	4143407	4302194	ANTXR2	0.62
32	4817085	4569871	5147670	C32H4orf22	0.63
32	6055604	5545489	6090119	RASGEF1B	0.67
33	26194770	26131969	26227256	PDIA5	0.66
34	37510409	37397772	38203634	NLGN1	0.58
34	38620915	38399360	39629061	NAALADL2	0.66
35	13105769	13063689	13157228	RANBP9	0.6
35	16638481	16621581	16748500	KIF13A	0.71
38	11596304	11063221	11750444	USH2A	0.57
38	12770776	12682263	12850587	GPATCH2	0.74
38	14934176	14927670	15025554	RAB3GAP2	0.65
