# Supplementary material for: Genomic selection analysis of morphological and adaptation traits in Chinese indigenous dog breeds
Source: Front Vet Sci. 2023 Sep 15;10:1237780. doi: 10.3389/fvets.2023.1237780 (PMC10540435; doi:10.3389/fvets.2023.1237780)
Supplement: Supplementary file 3 [file Table_3.xlsx]

## Sheet: Sheet1
Supplementary Table 3 Genotype frequency distribution of SNP of six genes.
Gene	Pop	MAF	MAC
MC1R (CHR5: 5 63694982, maf:G, mac:A )	ColKZ	0.5	0.5
	GXBWQ	0.33	0.67
	HCSSC	1	0
	SCLSQ	0.96	0.04
	SCQCQ	0.88	0.13
	SPGD	0.05	0.95
	TCG	0.3	0.7
	TCHQ	0.29	0.71
	TCLZ	0.08	0.92
	TCW	0.1	0.9
	TCY	0.5	0.5
	ThCSD	0.2	0.8
	ThCSX	0.33	0.67
	XSGZ	0.42	0.58
ANGPT1(CHR13: 8214281, maf:A, mac:G)	ColKZ	0.1	0.9
	GXBWQ	0.13	0.88
	HCSSC	0	1
	SCLSQ	0.04	0.96
	SCQCQ	0.08	0.92
	SPGD	0.4	0.6
	TCG	0	1
	TCHQ	0.5	0.5
	TCLZ	0.08	0.92
	TCW	0.2	0.8
	TCY	0.38	0.63
	ThCSD	0.05	0.95
	ThCSX	0.13	0.88
	XSGZ	0.88	0.13
RSPO2 (CHR13: 8635847, maf:G, mac:A)	ColKZ	0	1
	GXBWQ	0	1
	HCSSC	0	1
	SCLSQ	0	1
	SCQCQ	0	1
	SPGD	0.05	0.95
	TCG	0	1
	TCHQ	0	1
	TCLZ	0.13	0.88
	TCW	0	1
	TCY	0.13	0.88
	ThCSD	0	1
	ThCSX	0	1
	XSGZ	0.96	0.04
KITLG (CHR15: 29598558, maf:A, mac: C)	ColKZ	0.6	0.4
	GXBWQ	0.25	0.75
	HCSSC	0.92	0.08
	SCLSQ	0.08	0.92
	SCQCQ	0.13	0.88
	SPGD	0	1
	TCG	0.5	0.5
	TCHQ	0.5	0.5
	TCLZ	0.46	0.54
	TCW	0.6	0.4
	TCY	0.75	0.25
	ThCSD	0.1	0.9
	ThCSX	0.08	0.92
	XSGZ	0.04	0.96
TBX15 (CHR17:56094151, maf:G, mac:A)	ColKZ	0.4	0.6
	GXBWQ	0.08	0.92
	HCSSC	0.75	0.25
	SCLSQ	0.13	0.88
	SCQCQ	0.46	0.54
	SPGD	0	1
	TCG	0	1
	TCHQ	0	1
	TCLZ	0.04	0.96
	TCW	0.1	0.9
	TCY	0.63	0.38
	ThCSD	0.3	0.7
	ThCSX	0.54	0.46
	XSGZ	0	1
SOX5 (CHR27:23476733, maf:A, mac:G)	ColKZ	0.4	0.6
	GXBWQ	0.25	0.75
	HCSSC	0.83	0.17
	SCLSQ	0.63	0.38
	SCQCQ	0.25	0.75
	SPGD	0.05	0.95
	TCG	0.4	0.6
	TCHQ	0.79	0.21
	TCLZ	0.67	0.33
	TCW	0.6	0.4
	TCY	0.38	0.63
	ThCSD	0.25	0.75
	ThCSX	0.29	0.71
	XSGZ	0.13	0.88
