# Supplementary material for: Genomic selection analysis of morphological and adaptation traits in Chinese indigenous dog breeds
Source: Front Vet Sci. 2023 Sep 15;10:1237780. doi: 10.3389/fvets.2023.1237780 (PMC10540435; doi:10.3389/fvets.2023.1237780)
Supplement: Supplementary file 4 [file Table_4.xlsx]

## Sheet: Sheet1
Supplementary Table 4 The overlap identified 48 genes based on the FST between GXBWQ, XSGZ, and SC, respectively.
CHR	SNP_POS	Gene_start	Gene_end	Gene	FST value
					GXBWQ	XSGZ	SC
1	56962644	56922018	56986818	TRAPPC3L	0.81	0.72	0.82
1	56962644	56923115	56978067	CALHM4	0.81	0.72	0.82
4	26012258	25610656	26636351	LRMDA	0.74	0.74	0.78
5	2336413	2175002	2725878	OPCML	0.95	0.95	0.84
5	3287329	2725902	3658635	NTM	0.95	0.76	0.78
5	66254815	66234336	66296007	FOXC2	0.85	0.68	0.74
6	6631879	6617398	6652201	MLXIPL	0.74	0.74	0.78
7	23966443	23721227	24125183	TNR	0.79	0.74	0.9
7	24250909	24246481	24342686	TNN	0.9	0.85	0.79
10	22305322	22164430	22358981	SCUBE1	0.73	0.79	0.78
12	68136025	68105060	68316630	FYN	0.81	0.91	0.91
13	22184122	22172348	22291427	FER1L6	0.8	0.7	0.94
13	27042109	26942036	27056547	FAM49B	0.91	0.86	0.79
13	27269863	27111785	27468476	ASAP1	0.76	0.79	0.88
13	29650922	29648720	29683822	WISP1	0.74	0.8	0.86
13	45592618	45590730	46002618	SCFD2	0.9	0.85	0.86
14	51450366	51448910	51859366	DOCK4	0.74	0.74	0.75
14	56200165	56197784	56250067	ASZ1	0.9	0.9	0.94
14	56321265	56290417	56452919	CFTR	0.79	0.9	0.86
16	19973391	19904468	20562585	PTPRN2	0.76	0.74	0.79
17	44259337	43472346	44504881	CTNNA2	0.8	0.69	0.84
18	45306189	45269962	45358020	AP2A2	0.86	0.86	0.82
18	54022837	54020547	54025264	B3GAT3	0.84	0.8	0.81
19	35393921	35385835	35585953	GPR39	0.81	0.78	0.86
20	8659017	8630981	8663918	LHFPL4	0.81	0.72	0.82
20	9562689	9524393	9582939	LMCD1	0.9	0.75	0.81
20	10289638	10230568	11058693	GRM7	0.81	0.8	0.77
20	14318651	14309805	14349433	IL5RA	0.95	0.75	0.75
20	14877612	14354148	15277202	CNTN4	0.8	0.85	0.9
20	16834026	16789697	17065861	CHL1	0.95	0.76	0.74
20	21834569	21772147	21873545	MITF	0.91	0.95	0.97
22	51481008	51379799	51983662	FGF14	0.85	0.74	0.76
23	18407255	18207253	18931128	RARB	0.8	0.85	0.74
23	21472152	21172004	22064959	ZNF385D	0.81	0.8	0.86
23	51711423	51492912	51890603	RSRC1	0.75	0.7	0.83
24	26656491	26631339	26662723	TGM2	0.74	0.74	0.82
24	26713056	26705880	26746206	KIAA1755	0.8	0.8	0.86
24	27226194	27206870	27299956	PPP1R16B	0.8	0.8	0.86
28	36304048	35862267	36397666	DOCK1	0.81	0.69	0.87
30	21042501	20942070	21064484	PRTG	0.86	0.8	0.75
30	23564435	23432460	23584037	LIPC	0.86	0.86	0.89
32	12267706	11993628	12313165	FAM13A	0.75	0.7	0.78
32	17906331	17761555	17978056	BMPR1B	0.79	0.68	0.86
32	20866597	20707449	20878441	TSPAN5	0.85	0.74	0.78
34	20716762	20538580	21157978	LPP	0.7	0.73	0.79
35	7830496	7780763	7833095	BMP6	0.85	0.73	0.9
36	17474995	17353829	17515247	MAP3K20	0.84	0.9	0.9
38	22543636	22531375	22679635	OR10J5	0.74	0.74	0.86
