# Supplementary material for: Genomic selection analysis of morphological and adaptation traits in Chinese indigenous dog breeds
Source: Front Vet Sci. 2023 Sep 15;10:1237780. doi: 10.3389/fvets.2023.1237780 (PMC10540435; doi:10.3389/fvets.2023.1237780)
Supplement: Supplementary file 5 [file Table_5.xlsx]

## Sheet: Sheet1
Supplementary Table 5 The minimum allele frequency of SNPs identified 48 genes.
Gene	ColKZ	GXBWQ	HCSSC	SC	SPGD	TCLZ	Tibetan_Mastiff	Xi_dog	XSGZ
TRAPPC3L	0.2	0.17	0.54	0.13	1	0.54	0.38	0.39	0.25
CALHM4
LRMDA	0.1	0.04	0	0.15	0.8	0.42	0.43	0.18	0.25
OPCML	0.9	0	0	0.08	0.95	0.38	0.62	0.39	0
NTM	0.8	1	0.29	0.25	0.05	0.58	0.6	0.18	0.79
FOXC2	0.7	0.04	0.17	0.56	0.9	0.29	0.31	0.11	0.17
MLXIPL	0	0.04	0	0.04	0.8	0	0.17	0.16	0.04
TNR	0.5	0.08	0	0.02	0.9	0	0.05	0.02	0.13
TNN	0	0	0	0.1	0.9	0.17	0.07	0	0.04
SCUBE1	0.2	0.08	0	0.06	0.85	0.25	0.4	0.39	0.04
FYN	0.6	0.17	0.13	0.06	1	0.04	0.21	0.02	0.08
FER1L6	0.2	0.13	0.04	0.48	0.95	0.21	0.24	0.32	0.21
FAM49B	0.1	0.08	0.08	0.15	1	0.33	0.21	0.14	0.13
ASAP1	0.2	0.21	0.21	0.08	1	0.29	0.24	0.2	0.08
WISP1	0	0.08	0	0.02	0.85	0.04	0.02	0.09	0.04
SCFD2	0	0	0	0.04	0.9	0	0.02	0	0.04
DOCK4	0.8	0.17	0.25	0.19	0.95	0.42	0.24	0.34	0.17
ASZ1	0.1	0	0	0	0.9	0	0	0.07	0
CFTR	0.1	0.08	0.08	0.04	0.9	0.25	0.33	0.2	0
PTPRN2	0.5	0	0	0.04	0.75	0.17	0.17	0.09	0.04
CTNNA2	0.1	0.13	0.38	0.1	0.95	0.21	0.12	0.07	0.25
AP2A2	0	0	0.5	0.04	0.85	0	0.05	0.02	0
B3GAT3	0.3	0.08	0.21	0.1	0.95	0.21	0.12	0.02	0.13
GPR39	0.8	0.17	0.29	0.21	1	0.5	0.64	0.16	0.33
LHFPL4	0.4	0.17	0.08	0.13	1	0.21	0.12	0	0.25
LMCD1	0	0.04	0	0.1	0.95	0	0	0.23	0.17
GRM7	0.6	0.17	0.58	0.38	1	0.13	0.43	0.18	0.25
IL5RA	0.1	0	0.67	0.15	0.95	0.13	0.26	0.11	0.17
CNTN4	0.4	0.13	0.04	0.04	0.95	0.25	0.14	0.23	0.08
CHL1	0.3	0.04	0.08	0.38	1	0.29	0.17	0.43	0.21
MITF	0.4	0.08	0.08	0.02	1	0.42	0.62	0.45	0.04
FGF14	0.4	0.13	0	0.46	1	0.21	0.5	0.39	0.33
RARB	0	0.13	0.04	0.19	0.95	0.38	0.5	0.39	0.13
ZNF385D	0.3	0	0	0.02	0.8	0.04	0.21	0.11	0.17
RSRC1	0.3	0.17	0.25	0.13	0.95	0.04	0.1	0.14	0.21
TGM2	0	0.04	0	0.02	0.8	0.04	0.02	0.41	0.04
KIAA1755	0	0	0	0	0.8	0.04	0.02	0	0
PPP1R16B	0	0	0	0	0.8	0	0	0	0
DOCK1	0	0	0	0	0.8	0	0	0.02	0.09
PRTG	0	0	0.25	0.1	0.85	0.25	0.12	0	0.04
LIPC	0	0	0	0	0.85	0.04	0.02	0.02	0
FAM13A	0.3	0.17	0.21	0.13	0.95	0.04	0.24	0.14	0.21
BMPR1B	0.1	0.08	0.33	0.04	0.9	0.42	0.12	0.05	0.17
TSPAN5	0.4	0.08	0.08	0.35	0.95	0.08	0.12	0.34	0.17
LPP	0	0	0	0	0.7	0.04	0.05	0	0
BMP6	0	0.04	0.5	0.02	0.9	0	0.07	0.14	0.13
MAP3K20	0	0.04	0.04	0.02	0.9	0.04	0.12	0.02	0
OR10J5	0.1	0.13	0.08	0.04	0.9	0.29	0.31	0.02	0.13
