# Supplementary material for: Genomic selection analysis of morphological and adaptation traits in Chinese indigenous dog breeds
Source: Front Vet Sci. 2023 Sep 15;10:1237780. doi: 10.3389/fvets.2023.1237780 (PMC10540435; doi:10.3389/fvets.2023.1237780)
Supplement: Supplementary file 6 [file Table_6.xlsx]

## Sheet: Sheet1
Supplementary Table 6. 183 genes identified based on Fst in prick ear group and drop ear group.
CHR	SNP_POS	Gene_start	Gene_end	Gene	FST value
1	14391559	14335727	14393157	ZCCHC2	0.53
1	85423675	85420091	85429843	ZFAND5	0.55
1	88520600	88359176	88625347	PIP5K1B	0.55
1	119017845	119009605	119052676	GPATCH1	0.49
2	2532367	2252262	2791459	PARD3	0.48
2	6816869	6785472	6829188	YME1L1	0.52
2	6876641	6873207	6923152	ACBD5	0.59
2	18619199	18537100	18787728	CACNB2	0.52
2	23798589	23680395	24113922	CAMK1D	0.5
2	30451479	30450946	30463280	NET1	0.48
2	42491036	42490712	42498655	GZMA	0.48
2	45707330	45459068	45731994	RAB3C	0.54
2	52249367	52241621	52633192	MAST4	0.58
2	64254793	64242742	64260021	SALL1	0.51
2	66826438	66805660	66875986	ABCC11	0.48
2	75706743	75704012	75708206	GALE	0.54
2	77744672	77732645	77793950	ECE1	0.49
2	78670215	78609852	78700940	PLA2G2C	0.5
2	79528557	79403336	79536385	UBR4	0.45
2	85252863	85224376	85362684	PEX14	0.51
3	85699474	85645942	86284570	PPARGC1A	0.49
4	8439906	8424835	8503133	TTC13	0.51
4	52837689	52769638	52875080	CYFIP2	0.48
4	67687834	67668727	67688509	C4H5orf51	0.51
4	67822923	67709846	67841737	OXCT1	0.61
4	68497111	68450660	68502753	C7	0.48
4	74104237	73887959	74188909	ADAMTS12	0.51
5	8595313	8586374	8597108	PUS3	0.49
5	8595313	8589606	8605196	HYLS1	0.49
5	14250482	14228197	14292825	NECTIN1	0.46
5	14645014	14600409	14676974	CBL	0.53
5	29131344	29106717	29154628	MMP20	0.49
5	31634144	31613335	31635313	KIF1C	0.47
5	31634144	31632064	31657537	CAMTA2	0.47
5	41370228	41369484	41421303	MYO15A	0.51
5	43683119	43590200	43690293	WDR78	0.45
5	43734830	43712690	43737353	TCTEX1D1	0.45
5	46483473	46444433	46577621	PGM1	0.46
5	51888329	51397837	52505513	DAB1	0.49
5	54165651	54086685	54192761	USP24	0.52
5	59850783	59819236	59936220	NPHP4	0.66
5	61179165	60566136	61429092	CAMTA1	0.52
5	62375943	62358521	62379901	CA6	0.46
5	62460311	62453338	62471614	GPR157	0.77
5	62664547	62640420	62669606	SPSB1	0.68
5	62815101	62790116	62825644	SLC25A33	0.49
5	62843243	62831449	62853437	TMEM201	0.49
5	63425212	63367294	63516388	KIF1B	0.79
5	63615646	63608941	63621927	DBNDD1	0.83
5	63670950	63656411	63671934	DEF8	0.86
5	63697949	63697627	63729780	TCF25	0.73
5	69462022	68491156	69586119	CDH13	0.61
5	70312192	70251032	70376300	CMIP	0.64
5	70549418	70518667	70579398	GAN	0.49
5	76906874	76743872	77104888	HYDIN	0.47
5	80961220	80930358	81011195	ZFP90	0.56
5	84014603	83977267	84122712	CDH11	0.54
6	16119346	16075099	16121917	DNAAF5	0.47
6	19191745	19181846	19217915	IL21R	0.47
6	30220520	30150113	30249198	CPPED1	0.47
6	31243811	31229153	31259670	LITAF	0.56
6	31893053	31870930	31901575	TVP23A	0.61
6	35081551	34218276	36255529	RBFOX1	0.72
6	36531078	36498562	36542101	PPL	0.47
6	36566348	36542266	36581789	UBN1	0.47
6	39183212	39181488	39201903	JPT2	0.49
6	39213544	39202267	39245851	CRAMP1	0.49
6	39284400	39262887	39308912	IFT140	0.58
6	39284400	39274853	39290255	TMEM204	0.58
6	39754441	39682229	39768311	LMF1	0.72
6	40408850	40394654	40413619	RHBDF1	0.49
6	40764924	40754906	40766779	CHIA	0.52
6	41653495	41645765	41653621	RBM15	0.46
6	49961603	49954148	49976260	SLC35A3	0.52
6	51116548	51004307	51388283	SNX7	0.5
6	61290161	61124393	61298912	HS2ST1	0.54
6	71932601	71825853	72107832	TNNI3K	0.46
7	9228443	8949743	9244746	HHAT	0.49
7	20526775	20481386	20556706	SOAT1	0.48
7	27585819	27529034	27596467	FMO4	0.51
7	35416170	35408365	35433101	C7H1orf100	0.59
7	67355802	67192191	67373524	COLEC12	0.49
8	15567384	15239634	15708964	SLC25A21	0.54
9	210364	134978	229859	CCDC57	0.48
9	378718	377141	383355	SIRT7	0.58
9	508228	499071	513375	HGS	0.56
9	527317	525123	529406	PDE6G	0.56
9	571277	538087	604898	NPLOC4	0.62
9	852445	851903	854005	NDUFAF8	0.53
9	7192159	6978031	7244985	SLC39A11	0.47
9	30445199	30426843	30453403	MMD	0.47
9	58464924	58385981	58485003	NR6A1	0.47
10	355241	332614	360470	IKZF4	0.54
10	7993147	7892745	8040196	MSRB3	0.89
10	12414983	12385121	12618438	PTPRR	0.45
10	30825728	30475134	30927758	SYN3	0.47
10	32028561	31993339	32155896	RFX4	0.51
10	62359646	62355849	62361445	TMEM17	0.49
10	68835350	68826250	68836755	SNRPG	0.45
11	34787794	34573136	35010319	NFIB	0.54
12	7669861	7617638	7972842	DNAH8	0.61
12	19312749	19280866	19744669	PKHD1	0.56
12	23130169	23089429	23202176	BMP5	0.49
12	28293022	27184500	28708705	EYS	0.46
12	43771918	43623413	43793590	ME1	0.51
12	46920426	46898734	46961603	CFAP206	0.54
13	9891693	9815394	9895410	NUDCD1	0.55
13	12963097	12401118	13570464	CSMD3	0.45
13	21372348	21231985	21393756	ZHX2	0.54
13	21808286	21703966	21930419	WDYHV1	0.52
13	21808286	21804442	21838157	FBXO32	0.52
13	62314387	62299717	62344698	RASSF6	0.47
14	24169226	23953318	24250419	NXPH1	0.48
14	47918642	47893659	48052809	AOAH	0.46
15	1456632	1302964	1626834	HIVEP3	0.49
15	4874094	4857887	4876077	RSPO1	0.52
15	8595539	8595200	8681668	ZYG11B	0.52
15	45139680	45093105	45338890	TTC29	0.49
15	46235547	46064489	46382079	ARHGAP10	0.51
15	47540050	47457688	47887818	IQCM	0.47
15	49500316	49373596	49603177	FAM160A1	0.61
15	51402927	51268897	51427347	TMEM131L	0.45
15	58426090	57985075	58621937	FSTL5	0.45
16	20799255	20719115	20802991	ESYT2	0.46
16	52977310	52883242	52987684	VEGFC	0.54
18	10902803	10788846	10956207	VPS41	0.53
18	22957340	22881135	22982549	SEMA3E	0.47
18	31765016	31708888	31849365	PRR5L	0.48
18	44938267	44922042	44967557	ALX4	0.46
18	53709612	53709592	53728595	SLC22A8	0.48
19	35815209	35631900	36588124	NCKAP5	0.53
20	15256090	14354148	15277202	CNTN4	0.49
20	22431048	22253619	22574917	FRMD4B	0.59
20	29470268	28777306	29481097	PTPRG	0.64
20	30251981	29735380	31113859	FHIT	0.74
20	32190571	32138320	32272767	PXK	0.45
20	32190571	32185420	32191592	PDHB	0.45
20	33268721	33240728	33306727	IL17RD	0.49
20	35106018	35097185	36043562	CACNA2D3	0.52
20	38747335	38731492	38759000	MAPKAPK3	0.52
20	43254347	43234981	43293840	CDCP1	0.54
20	50436336	50398866	50487303	DNM2	0.6
20	52661995	52648878	52677578	ELAVL1	0.5
20	54155357	54121976	54176056	RANBP3	0.49
21	18376182	17819846	20234096	TENM4	0.51
21	41073959	41070627	41074870	TMEM86A	0.51
23	25361160	25206825	25758026	TBC1D5	0.54
23	28472391	28244116	28496595	NEK11	0.5
23	28646877	28621511	29077743	CPNE4	0.46
23	31662374	31485701	31918754	EPHB1	0.46
23	37371107	37298422	37509234	RASA2	0.51
24	20969328	20959413	20970829	DEFB123	0.46
24	24859124	24823191	24883397	CNBD2	0.61
24	24977443	24906516	25050109	EPB41L1	0.51
24	27144031	27142153	27146986	SLC32A1	0.47
24	30036854	29992957	30764469	PTPRT	0.46
24	36055592	36016800	36118873	KCNB1	0.46
25	10614896	10369187	10957742	MTUS2	0.59
25	11281318	11231958	11410379	FLT1	0.54
25	11628142	11551372	11670891	FLT3	0.52
25	43893730	43754382	44099497	DIS3L2	0.49
25	46528397	46449668	46980358	AGAP1	0.47
26	28468662	28366264	28517570	CABIN1	0.63
27	9383234	9300001	9680974	NELL2	0.54
27	13701101	13535997	13898154	SLC2A13	0.46
27	19960727	19945465	19962742	KLHL42	0.62
28	206045	196839	309998	FRMPD2	0.46
28	15979171	15936927	16165537	SH3PXD2A	0.51
28	16999554	16909908	17491097	SORCS3	0.5
28	31369815	31303882	31411015	FGFR2	0.7
30	14677629	14640973	14864151	FBN1	0.54
31	21395354	21351207	21614466	APP	0.52
32	22285412	22225159	22320240	EMCN	0.61
33	27644704	27161403	27752891	KALRN	0.49
33	30407940	30407021	30422735	BDH1	0.45
34	37715700	37397772	38203634	NLGN1	0.47
35	23572010	23268438	23581794	CARMIL1	0.47
36	3317011	3309772	3351895	GALNT5	0.46
36	5498132	5481449	5533139	2023-03-07	0.46
36	5838627	5833206	5962699	ITGB6	0.54
36	14300947	14256171	14306692	FASTKD1	0.47
36	16198074	16185011	16391080	SLC25A12	0.5
38	18427417	18378997	18703694	PBX1	0.51
38	20146674	20002984	20152930	DDR2	0.52
