# Supplementary material for: Genomic selection analysis of morphological and adaptation traits in Chinese indigenous dog breeds
Source: Front Vet Sci. 2023 Sep 15;10:1237780. doi: 10.3389/fvets.2023.1237780 (PMC10540435; doi:10.3389/fvets.2023.1237780)
Supplement: Supplementary file 7 [file Table_7.xlsx]

## Sheet: Sheet1
Supplementary Table 7. Frequency distribution of minor allele (A) of SNP in which MSRB3 was located
Pop	MAF
ColKZ	0.5
GXBWQ	0.92
HCSSC	1
SCLSQ	0.08
SCQCQ	0.08
SPGD	1
TCLZ	0.25
Tibetan Mastiff	0.19
Thin dog	0.23
XSGZ	1
