# Supplementary material for: Genomic selection analysis of morphological and adaptation traits in Chinese indigenous dog breeds
Source: Front Vet Sci. 2023 Sep 15;10:1237780. doi: 10.3389/fvets.2023.1237780 (PMC10540435; doi:10.3389/fvets.2023.1237780)
Supplement: Supplementary file 8 [file Table_8.xlsx]

## Sheet: Sheet1
Supplementary Table 8. 101 genes identified based on XP-EHH in prick ear group and drop ear group
CHR	SNP_POS	Gene_start	Gene_end	Gene	XP-EHH value
1	4227095	4224875	4229755	TSHZ1	0.47
1	85506859	85506598	85586212	GDA	0.5
2	52660671	52644357	52660830	CD180	0.49
3	86071940	85645942	86284570	PPARGC1A	0.46
4	65010065	64777069	65162603	HCN1	0.48
4	67232412	67021821	67245499	GHR	0.58
4	67636594	67620947	67664862	FBXO4	0.49
4	67671827	67668727	67688509	C4H5orf51	0.49
4	68197081	68013905	68198316	PLCXD3	0.5
4	68229777	68223626	68318773	C6	0.5
4	68384995	68369175	68432433	MROH2B	0.51
4	74224307	74213475	74239056	TARS	0.49
5	59919846	59819236	59936220	NPHP4	0.48
5	60230935	60153616	60239254	ACOT7	0.48
5	60487329	60450389	60525852	DNAJC11	0.51
5	61070975	60566136	61429092	CAMTA1	0.49
5	62184851	61868288	62249009	RERE	0.45
5	62379640	62358521	62379901	CA6	0.64
5	62460311	62453338	62471614	GPR157	0.53
5	62574334	62548136	62577346	H6PD	0.57
5	62664547	62640420	62669606	SPSB1	0.5
5	62815101	62790116	62825644	SLC25A33	0.61
5	62843243	62831449	62853437	TMEM201	0.62
5	62902570	62884596	62936882	PIK3CD	0.73
5	63135157	63122379	63152078	NMNAT1	0.83
5	63166027	63163201	63180338	RBP7	0.82
5	63224208	63214846	63339218	UBE4B	0.84
5	63447489	63367294	63516388	KIF1B	0.74
5	63600895	63589196	63609014	GAS8	0.6
5	63615646	63608941	63621927	DBNDD1	0.61
5	63666161	63656411	63671934	DEF8	0.77
5	63683288	63681765	63690898	TUBB3	0.85
5	63694982	63694296	63695249	MC1R	0.97
5	63728735	63697627	63729780	TCF25	0.88
5	63794190	63778149	63838869	FANCA	0.86
5	63842819	63838818	63857742	ZNF276	0.82
5	63865038	63858158	63870167	VPS9D1	0.71
5	63902763	63897544	63906515	CHMP1A	0.71
5	63910913	63909034	63923309	DPEP1	0.71
5	63971390	63951547	63978389	CPNE7	0.74
5	64000456	63984716	64023271	SPG7	0.71
5	64064949	64047188	64229582	ANKRD11	0.68
5	64263232	64258451	64277184	CDH15	0.56
5	64300438	64288339	64338596	ACSF3	0.54
5	64464856	64432291	64518905	CBFA2T3	0.62
5	64555534	64534194	64562169	GALNS	0.57
5	64611038	64584153	64640423	PIEZO1	0.75
5	64655516	64647411	64655994	RNF166	0.63
5	64666164	64661122	64668589	SNAI3	0.49
5	64735636	64708472	64774098	ZC3H18	0.47
5	64836436	64812353	64863278	ZFPM1	0.48
5	70689962	70653179	70741134	PKD1L2	0.45
5	71116169	71080757	71133585	CDYL2	0.43
6	17814513	17811506	17815122	C6H16orf54	0.59
6	32247570	32132070	32678319	GRIN2A	0.43
6	35249206	34218276	36255529	RBFOX1	0.44
11	20282803	20226877	20284919	ACSL6	0.54
11	20534589	20514982	20548261	P4HA2	0.43
12	28060687	27184500	28708705	EYS	0.5
14	27465122	27429476	27477805	SCIN	0.45
14	44515994	44250612	44543818	PDE1C	0.49
15	44740661	44718085	44957787	SLC10A7	0.46
15	46344620	46064489	46382079	ARHGAP10	0.46
15	46533223	46390030	46718000	NR3C2	0.45
17	9249452	9225598	9251826	TRIB2	0.47
18	6672206	6644102	7084159	HECW1	0.54
19	35816737	35631900	36588124	NCKAP5	0.56
20	19240961	19184892	19253144	GXYLT2	0.44
20	19395464	19304839	19406662	SHQ1	0.45
20	22292353	22253619	22574917	FRMD4B	0.54
20	22628791	22612916	22629207	LMOD3	0.49
20	22726919	22722142	22757188	EOGT	0.48
20	22848041	22843151	22963722	FAM19A4	0.47
20	23246447	23128171	23621402	FAM19A1	0.44
20	24487377	24477732	24489594	KBTBD8	0.43
20	25029630	24907904	25033841	LRIG1	0.53
20	25161532	25032708	25167574	SLC25A26	0.5
20	29448439	28777306	29481097	PTPRG	0.76
20	30149595	29735380	31113859	FHIT	0.7
20	33304549	33240728	33306727	IL17RD	0.61
20	33371064	33318255	33625364	ARHGEF3	0.71
20	33679178	33665231	33713264	FAM208A	0.48
20	33743504	33714224	33758846	CCDC66	0.55
20	34747810	33842753	34748038	ERC2	0.47
20	35212337	35097185	36043562	CACNA2D3	0.56
20	35234039	35220954	35236425	LRTM1	0.48
24	22888289	22877723	22893892	NECAB3	0.65
24	22948765	22937990	22984646	ZNF341	0.57
24	23024914	22995677	23050084	CHMP4B	0.48
24	23196435	23173209	23258712	RALY	0.47
24	24487706	24480846	24494388	C24H20orf173	0.46
24	24496044	24494494	24508114	ERGIC3	0.63
24	24514617	24509734	24543589	FER1L4	0.62
24	24551480	24547312	24565770	SPAG4	0.45
24	24572488	24554636	24589748	CPNE1	0.43
24	30036854	29992957	30764469	PTPRT	0.68
25	10580785	10369187	10957742	MTUS2	0.53
25	11979870	11952733	11998675	POLR1D	0.46
25	13937113	13490550	14066942	ATP8A2	0.48
30	22303229	22108841	22473224	TCF12	0.47
32	32801883	32484196	33143295	ANK2	0.44
